# Supplementary material for: Reducing social isolation during the COVID-19 pandemic: Assessing the contribution of courtesy phone calls by volunteers
Source: PLoS One. 2022 May 4;17(5):e0266328. doi: 10.1371/journal.pone.0266328 (PMC9067884; doi:10.1371/journal.pone.0266328)
Supplement: S1 Database — (XLSX) [file pone.0266328.s006.xlsx]

## Sheet: Patients reçu appel courtoisie
Record ID	Patient's sex	Patient's age	Does the patient have or has the patient had COVID-19?	The courtesy calls from volunteers (e.g., on Zoom or on the phone) meet my needs.	What bothers you about the courtesy calls from volunteers (select all that apply)? (choice=Nothing)	What bothers you about the courtesy calls from volunteers (select all that apply)? (choice=Lack of interest in these calls)	What bothers you about the courtesy calls from volunteers (select all that apply)? (choice=Fear that the information discussed would not be kept confidential)	What bothers you about the courtesy calls from volunteers (select all that apply)? (choice=Too many calls)	What bothers you about the courtesy calls from volunteers (select all that apply)? (choice=Not enough calls)	What bothers you about the courtesy calls from volunteers (select all that apply)? (choice=The calls were too long)	What bothers you about the courtesy calls from volunteers (select all that apply)? (choice=The calls were too short)	What bothers you about the courtesy calls from volunteers (select all that apply)? (choice=Inappropriate timing of calls)	What bothers you about the courtesy calls from volunteers (select all that apply)? (choice=A different person on each call)	What bothers you about the courtesy calls from volunteers (select all that apply)? (choice=Difficulties understanding)	What bothers you about the courtesy calls from volunteers (select all that apply)? (choice=Other)	What bothers you about the courtesy calls from volunteers (select all that apply)? (choice=I don’t want to answer / I don’t know / Does not apply)	Please specify : _4	I believe that I created a bond of trust with the volunteer.	My discussions with the volunteer have made me feel less isolated.	Do you have any comments you would like to add or share?	Which of the following situations best describes your household?
2	Female	50	No	Completely agree	Not selected	Not selected	Not selected	Selected	Not selected	Not selected	Not selected	Selected	Not selected	Not selected	Selected	Not selected	She thinks that 1-2 phone calls per week might be enough.	Somewhat agree	Completely agree	Good care of everyone in general.	I live with someone
10	Female	68	No	Completely agree	Not selected	Not selected	Not selected	Not selected	Not selected	Not selected	Not selected	Not selected	Not selected	Not selected	Not selected	Selected		Completely agree	Completely agree	Isolation is very hard.	I live with someone
11	Female	80	No	Completely agree	Not selected	Not selected	Not selected	Not selected	Not selected	Not selected	Not selected	Not selected	Not selected	Not selected	Not selected	Selected		Completely agree	Completely agree		I live alone
13	Female	74	No	Somewhat agree	Not selected	Not selected	Not selected	Not selected	Not selected	Not selected	Not selected	Not selected	Not selected	Not selected	Not selected	Selected		I don’t want to answer / I don’t know / Does not apply	I don’t want to answer / I don’t know / Does not apply		I live alone
15	Male	66	No	Completely agree	Selected	Not selected	Not selected	Not selected	Not selected	Not selected	Not selected	Not selected	Not selected	Not selected	Not selected	Not selected		Completely agree	Completely agree		I live with someone
18	Male	57	No	I don't want to answer / I don't know / Does not apply	Not selected	Not selected	Not selected	Not selected	Not selected	Not selected	Not selected	Not selected	Not selected	Not selected	Not selected	Selected		I don’t want to answer / I don’t know / Does not apply	I don’t want to answer / I don’t know / Does not apply		I live with someone
19	Male	69	No	Completely agree	Selected	Not selected	Not selected	Not selected	Not selected	Not selected	Not selected	Not selected	Not selected	Not selected	Not selected	Not selected		Somewhat agree	Completely agree
26	Male	80	No	Completely agree	Selected	Not selected	Not selected	Not selected	Not selected	Not selected	Not selected	Not selected	Not selected	Not selected	Not selected	Not selected		Completely agree	Neutral		I live with someone
34	Male	84	No	Neutral	Not selected	Not selected	Not selected	Not selected	Not selected	Not selected	Not selected	Not selected	Selected	Not selected	Not selected	Not selected		Neutral	Neutral	he often says that it depends on the subjects exchanged with the volunteers (it is more this aspect that makes him feel less isolated or not)
52	Female	52	No	Completely agree	Selected	Not selected	Not selected	Not selected	Not selected	Not selected	Not selected	Not selected	Not selected	Not selected	Not selected	Not selected		Completely agree	Completely agree	She had problems with the anesthesiology team following a nocosomal overdose, which explains the lack of confidence in the care team.	I live with someone
65	Female	78	No	Completely agree	Selected	Not selected	Not selected	Not selected	Not selected	Not selected	Not selected	Not selected	Not selected	Not selected	Not selected	Not selected		Completely agree	Completely agree	She can't walk, but they want to send her home when she is not self-sufficient. Very grateful for courtesy calls from volunteers.	I live alone
66	Male	79	No	Somewhat agree	Selected	Not selected	Not selected	Not selected	Not selected	Not selected	Not selected	Not selected	Not selected	Not selected	Not selected	Not selected		Completely agree	Neutral	They come every day. Good care.	I live with someone
67	Female	73	No	Completely agree	Selected	Not selected	Not selected	Not selected	Not selected	Not selected	Not selected	Not selected	Not selected	Not selected	Not selected	Not selected		Completely agree	Completely agree	Very satisfied with the care.	I live with someone
69	Male	62	No	Completely agree	Selected	Not selected	Not selected	Not selected	Not selected	Not selected	Not selected	Not selected	Not selected	Not selected	Not selected	Not selected		Completely agree	Completely agree	Since he lives in Sainte-Hyacinthe, he finds it difficult to find someone to pick him up in Montreal, especially in the context of COVID.	I live with someone
71	Male	73	No	Completely disagree	Not selected	Not selected	Not selected	Not selected	Not selected	Not selected	Not selected	Not selected	Not selected	Not selected	Selected	Not selected	Banal conversation	Completely disagree	Completely disagree		I live with someone
72	Male	61	No	Completely agree	Selected	Not selected	Not selected	Not selected	Not selected	Not selected	Not selected	Not selected	Not selected	Not selected	Not selected	Not selected		Completely agree	Neutral	Excellent service: the entire care team responds very well to my needs. Very satisfied.	I live with someone
75	Male	93	No	Completely agree	Not selected	Not selected	Not selected	Not selected	Not selected	Not selected	Not selected	Not selected	Not selected	Not selected	Not selected	Selected		I don’t want to answer / I don’t know / Does not apply	I don’t want to answer / I don’t know / Does not apply		I live alone
90	Male	75	No	Completely agree	Not selected	Not selected	Not selected	Selected	Not selected	Not selected	Not selected	Not selected	Not selected	Not selected	Not selected	Not selected		Completely agree	Completely agree	Reports having very good support.	I live with someone
92	Female	69	No	Somewhat disagree	Not selected	Not selected	Not selected	Not selected	Not selected	Not selected	Selected	Not selected	Not selected	Not selected	Not selected	Not selected		Somewhat disagree	Somewhat disagree	Patient says she only received a call from a volunteer offering distractions such as crossword puzzles, but says the length of the exchange was particularly short.	I live alone
96	Female	44	No	Completely agree	Selected	Not selected	Not selected	Not selected	Not selected	Not selected	Not selected	Not selected	Not selected	Not selected	Not selected	Not selected		Completely agree	Completely agree	Very much appreciates the fact that it is always the same nurses who are part of her care team. It makes them feel safer. Feels very protected despite the COVID-19 pandemic. Was not offered a smart phone, but possible because she already has one. Very satisfied with all care. Dissatisfied with the TV allowance service which is too expensive.	I live with someone
97	Female	79	No	Completely agree	Selected	Not selected	Not selected	Not selected	Not selected	Not selected	Not selected	Not selected	Not selected	Not selected	Not selected	Not selected		Completely agree	Completely agree	Everything is fine.	I live alone
98	Male	90	No	Completely agree	Selected	Not selected	Not selected	Not selected	Not selected	Not selected	Not selected	Not selected	Not selected	Not selected	Not selected	Not selected		Completely agree	Completely agree		I live with someone
99	Female	72	No	Completely agree	Selected	Not selected	Not selected	Not selected	Not selected	Not selected	Not selected	Not selected	Not selected	Not selected	Not selected	Not selected		Somewhat agree	Somewhat agree	She would like to have a volunteer to go shopping downstairs.
100	Autre	68	No	Completely agree	Selected	Not selected	Not selected	Not selected	Not selected	Not selected	Not selected	Not selected	Not selected	Not selected	Not selected	Not selected		I don’t want to answer / I don’t know / Does not apply	Somewhat agree
105	Male	73	No	I don't want to answer / I don't know / Does not apply	Not selected	Not selected	Not selected	Not selected	Not selected	Not selected	Not selected	Not selected	Not selected	Not selected	Not selected	Selected		I don’t want to answer / I don’t know / Does not apply	I don’t want to answer / I don’t know / Does not apply	Very very unsatisfied with the team.	I live with someone
108	Male	65	No	Completely agree	Selected	Not selected	Not selected	Not selected	Not selected	Not selected	Not selected	Not selected	Not selected	Not selected	Not selected	Not selected					I live with someone
111	Female	74	No	Completely agree	Selected	Not selected	Not selected	Not selected	Not selected	Not selected	Not selected	Not selected	Not selected	Not selected	Not selected	Not selected		Somewhat agree	Completely agree	Good service. We are well treated.	I live alone
112	Female	65	No	Somewhat agree	Selected	Not selected	Not selected	Not selected	Not selected	Not selected	Not selected	Not selected	Not selected	Not selected	Not selected	Not selected		Neutral	Completely agree	Would like to see the physician a little more.	I live with someone
113	Female	68	Yes	Somewhat agree	Selected	Not selected	Not selected	Not selected	Not selected	Not selected	Not selected	Not selected	Not selected	Not selected	Not selected	Not selected		Completely agree	Neutral		I live with someone
115	Male	64	No	Completely agree	Selected	Not selected	Not selected	Not selected	Not selected	Not selected	Not selected	Not selected	Not selected	Not selected	Not selected	Not selected		Completely agree	Completely agree	Very personalized care. Quality care. Very satisfied.	I live alone
128	Female	37	No	Completely agree	Not selected	Selected	Not selected	Not selected	Not selected	Not selected	Not selected	Not selected	Not selected	Not selected	Not selected	Not selected		Somewhat disagree	Neutral		I live alone
129	Male	51	No	Completely agree	Not selected	Not selected	Not selected	Not selected	Not selected	Not selected	Not selected	Not selected	Not selected	Not selected	Not selected	Selected		Completely agree	Completely agree		I live alone
130	Male	56	No	Somewhat disagree	Not selected	Not selected	Not selected	Not selected	Not selected	Not selected	Not selected	Not selected	Not selected	Selected	Selected	Not selected	Speaks too fast, not able to understand.	Somewhat disagree	Completely disagree	Not enough volunteer visits. Service depends on his care team. Some times better than others. Needs more training to use the phone.	I live alone
140	Male	37	No	Completely disagree	Not selected	Not selected	Not selected	Not selected	Not selected	Not selected	Not selected	Not selected	Not selected	Not selected	Selected	Not selected	Services not adapted (receives clothes, but from woman). Makes requests, but they can't be fulfilled.	Completely disagree	Somewhat disagree	Very frustrated with the current situation at COVID-19. Finds the isolation situation unacceptable and inhumane. Fear of being poisoned by staff. Previous error by staff introducing bacteria into his catheter.	I live with someone
141	Male	57	No	I don't want to answer / I don't know / Does not apply	Not selected	Not selected	Not selected	Not selected	Not selected	Not selected	Not selected	Not selected	Not selected	Not selected	Selected	Not selected	Has not yet heard back on the clothing he requested. Would like to have a follow-up.	Completely agree	Completely agree	Taken care of by a great team.	I live alone
145	Male	70	No	Completely agree	Not selected	Not selected	Not selected	Not selected	Not selected	Not selected	Not selected	Not selected	Not selected	Not selected	Selected	Not selected	Phone was broken for a few days so he couldn't get in touch with the outside world for some days.	Completely agree	Completely agree	"Very nice experience at Chum. " "Best experience as a patient in a hospital." "Good idea to do this questionnaire to see what patients think. "Even clarifies that he agrees to publish/mention his name if ever needed.	I live alone
149	Male	51	No	Completely agree	Selected	Not selected	Not selected	Not selected	Not selected	Not selected	Not selected	Not selected	Not selected	Not selected	Not selected	Not selected		Neutral	Completely agree	I have good care here.	I live alone
152	Female	94	No	Somewhat agree	Selected	Not selected	Not selected	Not selected	Not selected	Not selected	Not selected	Not selected	Not selected	Not selected	Not selected	Not selected		Somewhat agree	I don’t want to answer / I don’t know / Does not apply	Very satisfied with the service.	I live alone
153	Female	66	No	Completely agree	Not selected	Not selected	Not selected	Selected	Not selected	Not selected	Not selected	Not selected	Not selected	Not selected	Not selected	Not selected		Somewhat agree	Completely disagree	Very well treated. Every day I am reassured. They do a good job.	I live alone
154	Female	100	No	I don't want to answer / I don't know / Does not apply	Not selected	Not selected	Not selected	Not selected	Not selected	Not selected	Not selected	Not selected	Not selected	Not selected	Not selected	Selected		I don’t want to answer / I don’t know / Does not apply	I don’t want to answer / I don’t know / Does not apply		I live with someone
156	Male	69	No	Completely agree	Selected	Not selected	Not selected	Not selected	Not selected	Not selected	Not selected	Not selected	Not selected	Not selected	Not selected	Not selected		Completely agree	Completely agree		I live with someone
157	Male	68	No	Completely agree	Not selected	Not selected	Not selected	Not selected	Selected	Not selected	Not selected	Not selected	Not selected	Not selected	Not selected	Not selected		Neutral	Completely disagree		I live alone
163	Female	94	No	I don't want to answer / I don't know / Does not apply	Not selected	Not selected	Not selected	Not selected	Not selected	Not selected	Not selected	Not selected	Not selected	Not selected	Not selected	Selected		I don’t want to answer / I don’t know / Does not apply	I don’t want to answer / I don’t know / Does not apply		I live alone
167	Female	92	Yes	Completely agree	Selected	Not selected	Not selected	Not selected	Not selected	Not selected	Not selected	Not selected	Not selected	Not selected	Not selected	Not selected		Completely agree	Completely agree	I am alone in the world. I don't have anyone with me. You can have someone, but it takes a long time, at least 20 minutes. I can't eat alone and it takes 20 minutes before someone comes to help me so I always eat cold.	I live alone
169	Male	81	Yes	Somewhat disagree	Not selected	Not selected	Not selected	Not selected	Not selected	Not selected	Not selected	Not selected	Not selected	Not selected	Selected	Not selected	Need to talk to professionals not volunteers.	Completely disagree	Completely disagree	Very cold meal. They are amateurs. Stupid question. Not professional. Looks like they are not up to the situation as such.	I live alone
172	Male	37	No	Somewhat agree	Selected	Not selected	Not selected	Not selected	Not selected	Not selected	Not selected	Not selected	Not selected	Not selected	Not selected	Not selected		Somewhat agree	Somewhat agree	It saved my life!	I live with someone
174	Male	59	No	Somewhat agree	Not selected	Not selected	Not selected	Selected	Not selected	Not selected	Not selected	Not selected	Not selected	Not selected	Not selected	Not selected		Completely agree	Neutral	Preferred to do chemo at a distance because better hospital. Not disappointed at all with the service. Lucky in his misfortune.	I live with someone
191	Female	69	No	Completely agree	Selected	Not selected	Not selected	Not selected	Not selected	Not selected	Not selected	Not selected	Not selected	Not selected	Not selected	Not selected		Completely agree	Completely agree	"I can't complain. Everything is going well."
194	Male	80	No	Somewhat agree	Not selected	Not selected	Not selected	Not selected	Not selected	Not selected	Not selected	Not selected	Not selected	Not selected	Selected	Not selected	Did not receive the objects he wanted: pencil and paper	Completely agree	Completely agree	Loves the services, but would have liked a pad with a pencil.	I live alone
207	Female	78	Yes	Completely agree	Selected	Not selected	Not selected	Not selected	Not selected	Not selected	Not selected	Not selected	Not selected	Not selected	Not selected	Not selected		Completely agree	Completely agree	Foods is horrible. Every meal is missing something. No wifi at all. Especially during Covid, we can't even talk to our family. I have book on my tablet, but can't access them because I need the wifi.	I live with someone
213	Female	64	No	Completely agree	Selected	Not selected	Not selected	Not selected	Not selected	Not selected	Not selected	Not selected	Not selected	Not selected	Not selected	Not selected		Completely agree	Completely agree	It's perfect at the CHUM. The only comment I have is that it should take less time for meals to arrive. We eat far too late.	I live with someone
214	Female	91	No	Completely agree	Selected	Not selected	Not selected	Not selected	Not selected	Not selected	Not selected	Not selected	Not selected	Not selected	Not selected	Not selected		Somewhat agree	Somewhat agree		I live alone
216	Male	50	No	Completely agree	Selected	Not selected	Not selected	Not selected	Not selected	Not selected	Not selected	Not selected	Not selected	Not selected	Not selected	Not selected		Somewhat disagree	Somewhat agree		I live alone
217	Female	49	No	Completely agree	Selected	Not selected	Not selected	Not selected	Not selected	Not selected	Not selected	Not selected	Not selected	Not selected	Not selected	Not selected		Somewhat agree	Somewhat agree	Hospital stay is going well in the context of the COVID pandemic. But, I had many hospitalizations at the CHUM that did not always go well.	I live with someone
219	Male	60	No	Completely agree	Selected	Not selected	Not selected	Not selected	Not selected	Not selected	Not selected	Not selected	Not selected	Not selected	Not selected	Not selected		Somewhat agree	Completely agree	I was treated well. I'm happy. It's the first time I've been in a hospital this long and not been on edge.	I live with someone
221	Female	40	No	Completely agree	Selected	Not selected	Not selected	Not selected	Not selected	Not selected	Not selected	Not selected	Not selected	Not selected	Not selected	Not selected		I don’t want to answer / I don’t know / Does not apply	Completely agree
226	Female	69	No	Somewhat disagree	Not selected	Not selected	Not selected	Not selected	Not selected	Not selected	Not selected	Not selected	Not selected	Not selected	Selected	Not selected	Too tired to talk	I don’t want to answer / I don’t know / Does not apply	I don’t want to answer / I don’t know / Does not apply	The only thing that is difficult is that the television is not easy to get.	I live with someone
228	Female	71	No	Completely agree	Not selected	Selected	Not selected	Not selected	Not selected	Not selected	Not selected	Not selected	Not selected	Not selected	Not selected	Not selected		Somewhat disagree	I don’t want to answer / I don’t know / Does not apply	Everything is fine. The calls by volunteers are a good initiative, but personally I am well surrounded and I don't need them.	I live with someone
233	Female	53	No	Completely agree	Selected	Not selected	Not selected	Not selected	Not selected	Not selected	Not selected	Not selected	Not selected	Not selected	Not selected	Not selected		Completely agree	Completely agree	I enjoyed my hospitalization. I am still disappointed with the lack of visitation. My family is worried and frustrated. Even if I talk to them on the phone, they don't know what's going on, especially with the pandemic	I live with someone
248	Female	89	Yes	Neutral	Selected	Not selected	Not selected	Not selected	Not selected	Not selected	Not selected	Not selected	Not selected	Not selected	Not selected	Not selected		Neutral	Neutral		I live alone
252	Male	67	No	Neutral	Not selected	Not selected	Not selected	Not selected	Not selected	Not selected	Not selected	Not selected	Not selected	Not selected	Not selected	Selected		Completely agree	Completely disagree	It depends on who is calling	I live alone
261	Female	73	No	Completely agree	Selected	Not selected	Not selected	Not selected	Not selected	Not selected	Not selected	Not selected	Not selected	Not selected	Not selected	Not selected		Completely agree	Completely agree	I think they work great. I am satisfied.	I live with someone
262	Female	65	No	Completely agree	Selected	Not selected	Not selected	Not selected	Not selected	Not selected	Not selected	Not selected	Not selected	Not selected	Not selected	Not selected		Completely agree	Completely agree	So far, my questions have been answered very well. I am well in the hospital even if they still don't know exactly what I have.	I live alone
263	Female	69	No	Somewhat disagree	Not selected	Not selected	Not selected	Not selected	Not selected	Not selected	Not selected	Not selected	Not selected	Not selected	Selected	Not selected	Ask for an object, but I did not receive it.	Somewhat disagree	Somewhat disagree	A few days ago, I thought the shots I was getting were a little strong. But since then I'm fine. Sometimes the nurses are more rough, and it's hard to endure. Once I rang the bell after my operation and after 15 minutes, no one answered when I needed a potty and I couldn't move at all. I had to call the front desk to get someone to come and help me. The food was good.	I live alone
264	Female	64	No	Completely agree	Selected	Not selected	Not selected	Not selected	Not selected	Not selected	Not selected	Not selected	Not selected	Not selected	Not selected	Not selected		Neutral	Completely agree		I live with someone
273	Female	43	No	Completely agree	Selected	Not selected	Not selected	Not selected	Not selected	Not selected	Not selected	Not selected	Not selected	Not selected	Not selected	Not selected		Completely agree	Completely agree	Medication: team didn't include patient in decisions so much - Received a tablet from the volunteer department. "It completely changes the atmosphere. It's a great source of entertainment and it's very enjoyable, you forget you're in the hospital."	I live with someone
275	Male	73	No	Completely agree	Selected	Not selected	Not selected	Not selected	Not selected	Not selected	Not selected	Not selected	Not selected	Not selected	Not selected	Not selected		Completely agree	Completely agree	It didn't go well at first, but now I get along much better with the care team. You just have to call to get someone to help you, but sometimes it can take a long time and then you have to get up on your own, even when it's not recommended. I only have my son in Quebec and the volunteer calls have helped me feel less alone.	I live alone
285	Male	62	No	Completely agree	Not selected	Not selected	Not selected	Not selected	Not selected	Not selected	Not selected	Not selected	Selected	Not selected	Selected	Not selected	There were different people on each call, but that wasn't really a problem.	Completely agree	Completely agree	Sometimes, from one nurse to another, the message is not always uniform. One nurse may say something and another may not say exactly the same thing. It seems that not all nurses have the same training and this can create confusion.	I live with someone
288	Male	86	Yes	Somewhat disagree	Selected	Not selected	Not selected	Not selected	Not selected	Not selected	Not selected	Not selected	Not selected	Not selected	Not selected	Not selected		Completely agree	Completely agree	The treatments are very good. Very satisfied with the service. Gets along well with all the care staff except one nurse who made a derogatory comment. Physiotherapist comes to the room every day to do exercises. One month stay quite satisfactory all things considered. He did not receive a smartphone loaned by the hospital, except on an ad hoc basis as in answering this questionnaire.	I live with someone
290	Male	60	No	Completely agree	Selected	Not selected	Not selected	Not selected	Not selected	Not selected	Not selected	Not selected	Not selected	Not selected	Not selected	Not selected		Somewhat agree	Somewhat agree	I am satisfied to the maximum with the services. It is a very nice team.	I live with someone
292	Male	49	No	Completely agree	Not selected	Not selected	Not selected	Not selected	Not selected	Not selected	Not selected	Not selected	Not selected	Not selected	Selected	Not selected	I do not wish to answer	Completely agree	Somewhat disagree		I live alone
299	Female	63	No	Completely agree	Selected	Not selected	Not selected	Not selected	Not selected	Not selected	Not selected	Not selected	Not selected	Not selected	Not selected	Not selected		Completely agree	Completely agree	I have been really pampered. I've never been treated so well and I've been in many hospitals before. There is a lot of generosity on the part of the care team. The staff is reassuring and provides all the necessary documentation to fully understand the necessary treatments. Afterwards, I will go to the transplant house. I think it will help me a lot.	I live alone
309	Male	65		I don't want to answer / I don't know / Does not apply	Not selected	Not selected	Selected	Not selected	Not selected	Not selected	Not selected	Not selected	Selected	Not selected	Selected	Not selected	Feels that volunteers are not telling him the truth	I don’t want to answer / I don’t know / Does not apply	I don’t want to answer / I don’t know / Does not apply		I live alone
318	Female	60	No	Completely agree	Selected	Not selected	Not selected	Not selected	Not selected	Not selected	Not selected	Not selected	Not selected	Not selected	Not selected	Not selected		Completely agree	Completely agree	I was offered a smart phone, but the one I have in the room is enough for me. I don't want to do facetime or anything like that. In general, the service is satisfactory.	I live with someone
320	Female	64	No	Somewhat agree	Not selected	Not selected	Not selected	Not selected	Not selected	Not selected	Not selected	Selected	Not selected	Not selected	Selected	Not selected	Often when the volunteer calls, she is busy or interrupted by the caregiver.	Completely agree	Completely agree	No time to participate in decision making because the doctor barely gives me 5 minutes. Otherwise, I am very well taken care of and satisfied with the service. I was offered a smart phone, but I declined. I don't like those things.	I live with someone
321	Female	55	No	Somewhat agree	Selected	Not selected	Not selected	Not selected	Not selected	Not selected	Not selected	Not selected	Not selected	Not selected	Not selected	Not selected		Completely agree	I don’t want to answer / I don’t know / Does not apply	My doctor, Dr. Doucet, is really great. I have 100% confidence in him. He has a great humanity and he has contributed greatly to my experience. There are also excellent nurses, but it is really my oncologist that I will remember.	I live alone
323	Male	33	No	Completely agree	Selected	Not selected	Not selected	Not selected	Not selected	Not selected	Not selected	Not selected	Not selected	Not selected	Not selected	Not selected		Somewhat disagree	Completely agree		I live alone
326	Male	67	No	I don't want to answer / I don't know / Does not apply	Not selected	Not selected	Not selected	Not selected	Not selected	Not selected	Not selected	Not selected	Not selected	Not selected	Not selected	Selected		I don’t want to answer / I don’t know / Does not apply		I take my hat off to the person. Given the current circumstances, it's sure not easy. They are doing their best. It's a little difficult not to see those close to me. If it wasn't for the pandemic, my wife would be with me today.	I live with someone
328	Female	70	No	Completely agree	Not selected	Not selected	Not selected	Not selected	Selected	Not selected	Not selected	Not selected	Not selected	Not selected	Not selected	Not selected		Completely agree	Completely agree	The only thing I really didn't like was when my son called to ask to come see me and they didn't talk to him straight. He was told "we'll see" and left waiting instead of saying a straight yes or no. Otherwise, in general, it goes well with quite a few people. The service is correct.	I live with someone
329	Male	84	No	Somewhat agree	Not selected	Not selected	Not selected	Not selected	Not selected	Not selected	Not selected	Selected	Not selected	Not selected	Not selected	Not selected		Completely agree	Somewhat agree	I went to the CHUM because I was injured. They took care of me right away. It was quick. I didn't wait long. I am very satisfied. They gave me a very good service. They have good employees who know how to ask the right questions. They are all attentive to my needs. If I ask a question that they don't have an answer for, they always ask a superior at the station and I get the answer quickly. I wou…	I live alone
331	Female	54	No	Completely agree	Selected	Not selected	Not selected	Not selected	Not selected	Not selected	Not selected	Not selected	Not selected	Not selected	Not selected	Not selected		Neutral	Somewhat agree	This is not my first hospitalization. I've always considered the CHUM a 5-star hotel. Everyone is amazing, but right now I have to admit that I feel like a prisoner or a criminal. I've been here for 9 weeks and I want to get some fresh air. I need to get some fresh air. The prisoners are treated better than we are at this level. I understand the plight of COVID19, but they should at least let us …	I live with someone
333	Female	60	No	Completely disagree	Not selected	Selected	Not selected	Not selected	Not selected	Not selected	Not selected	Not selected	Selected	Not selected	Selected	Not selected	"They talk about themselves a lot. We offer magazines, but they're very old magazines. The volunteers are different on every call so there's not too much of a bond of trust that's built."	Completely disagree	Completely disagree	Sometimes it takes 45 min-1h to see an attendant. There are glitches in the bed changing service and housekeeping. The menu changes only every week. This is probably due to COVID and it's understandable, but it's still something to improve.	I live with someone
337	Female	83	Yes	Somewhat agree	Not selected	Not selected	Not selected	Not selected	Selected	Not selected	Not selected	Selected	Not selected	Not selected	Not selected	Not selected		Neutral	Somewhat agree	The delays are too long. The service is good, but the wait for care is excessive. Also, sometimes you have to wait quite a bit to get someone when you ring the bell.	I live alone
342	Male	81	No	Completely agree	Selected	Not selected	Not selected	Not selected	Not selected	Not selected	Not selected	Not selected	Not selected	Not selected	Not selected	Not selected		Completely agree	Somewhat agree	The staff is very nice. We had nice services.	I live with someone
348	Male	71	No	Completely agree	Selected	Not selected	Not selected	Not selected	Not selected	Not selected	Not selected	Not selected	Not selected	Not selected	Not selected	Not selected		Completely agree	Somewhat agree	I am 1000% satisfied. I was treated like a king. Even the food is good. I will send a letter to the floor manager so I can congratulate her. The staff is outstanding.	I live alone
366	Female	49	No	Completely agree	Selected	Not selected	Not selected	Not selected	Not selected	Not selected	Not selected	Not selected	Not selected	Not selected	Not selected	Not selected		Completely agree	Completely agree		I live alone
373	Female	60	No	Somewhat agree	Not selected	Selected	Not selected	Not selected	Not selected	Not selected	Not selected	Not selected	Not selected	Not selected	Not selected	Not selected		Neutral	Neutral	The staff is really empathetic and responsive to my needs.	I live with someone
374	Female	64	No	Somewhat agree	Not selected	Selected	Not selected	Not selected	Not selected	Not selected	Not selected	Not selected	Not selected	Not selected	Not selected	Not selected		Completely agree	Somewhat agree	Since my arrival, the team works very well together and contributes all. I don't need the calls of volunteers, I am already well surrounded. But I understand that it is useful for those who have few relatives.	I live alone
375	Male	44	No	Completely agree	Not selected	Not selected	Not selected	Not selected	Not selected	Not selected	Not selected	Not selected	Not selected	Not selected	Selected	Not selected	Still haven't received clothes he wanted and it's been two weeks since he asked.	Somewhat disagree	Somewhat disagree	I had 2 calls from volunteers, one of which I didn't connect with as much while the other was very nice.	I live alone
378	Male	72	No	Completely disagree	Selected	Not selected	Not selected	Not selected	Not selected	Not selected	Not selected	Not selected	Not selected	Not selected	Not selected	Not selected		Neutral	Neutral	I don't have a place to live and I'm anxious about my situation.	I live alone
384	Male	62	Yes	Completely disagree	Not selected	Not selected	Not selected	Not selected	Not selected	Not selected	Not selected	Not selected	Not selected	Not selected	Selected	Not selected	Volunteers are ordinary people, I personally don't feel good about it, but that's relative.	Completely disagree	Completely disagree		I live alone
397	Male	76	No	Completely agree	Not selected	Not selected	Not selected	Not selected	Not selected	Not selected	Not selected	Not selected	Not selected	Not selected	Not selected	Not selected				Very much appreciated the volunteer's phone call.
413	Male	65	No	Completely agree	Selected	Not selected	Not selected	Not selected	Not selected	Not selected	Not selected	Not selected	Not selected	Not selected	Not selected	Not selected		Completely agree	Completely agree	We were treated very well. They take care of our health. When you call someone, they come pretty quickly.	I live alone
415	Female	63	No	Somewhat agree	Selected	Not selected	Not selected	Not selected	Not selected	Not selected	Not selected	Not selected	Not selected	Not selected	Not selected	Not selected		Somewhat agree	Neutral	Very sophisticated hospital. Nothing negative to say about the hospital. I just have a problem with my digestion and the doctor wanted to send me home too early when there is only my daughter at home and she can't help me because she is also sick.	I live with someone
416	Male	74	No	Somewhat agree	Selected	Not selected	Not selected	Not selected	Not selected	Not selected	Not selected	Not selected	Not selected	Not selected	Not selected	Not selected		Somewhat agree	Somewhat agree	This is my second time at this hospital. It's going very well here. It's very, very well organized and the staff is very nice.	I live alone
421	Male	51	No	I don't want to answer / I don't know / Does not apply	Not selected	Not selected	Not selected	Not selected	Not selected	Not selected	Not selected	Not selected	Not selected	Not selected	Not selected	Selected		I don’t want to answer / I don’t know / Does not apply	I don’t want to answer / I don’t know / Does not apply	It went well in the hospital.	I live with someone
422	Male	49	No	I don't want to answer / I don't know / Does not apply	Not selected	Not selected	Not selected	Not selected	Not selected	Not selected	Not selected	Not selected	Not selected	Not selected	Not selected	Selected		I don’t want to answer / I don’t know / Does not apply	I don’t want to answer / I don’t know / Does not apply		I live alone
425	Male	53	No	Somewhat agree	Selected	Not selected	Not selected	Not selected	Not selected	Not selected	Not selected	Not selected	Not selected	Not selected	Not selected	Not selected		Completely agree	Somewhat agree	Very very satisfied with the care received. We are very well treated.	I live with someone
436	Female	68	No	Completely agree	Selected	Not selected	Not selected	Not selected	Not selected	Not selected	Not selected	Not selected	Not selected	Not selected	Not selected	Not selected		Completely agree	Completely agree		I live with someone
437	Female	57	No	Neutral	Selected	Not selected	Not selected	Not selected	Not selected	Not selected	Not selected	Not selected	Not selected	Not selected	Not selected	Not selected		Neutral	Completely agree		I live alone
446	Female	28	No	Neutral	Selected	Not selected	Not selected	Not selected	Not selected	Not selected	Not selected	Not selected	Not selected	Not selected	Not selected	Not selected		Neutral	Somewhat agree	Did not need the call.	I live with someone
450	Male	57	No	Completely agree	Selected	Not selected	Not selected	Not selected	Not selected	Not selected	Not selected	Not selected	Not selected	Not selected	Not selected	Not selected		Somewhat agree	Neutral	It did him good to receive a novel	I live alone
452	Male	58	No	Completely agree	Selected	Not selected	Not selected	Not selected	Not selected	Not selected	Not selected	Not selected	Not selected	Not selected	Not selected	Not selected		Somewhat disagree	Completely agree	Thank you to the whole team. Everyone is working hard.	I live with someone
460	Female	50	No	Completely agree	Selected	Not selected	Not selected	Not selected	Not selected	Not selected	Not selected	Not selected	Not selected	Not selected	Not selected	Not selected		Completely agree	Completely agree		I live with someone
465	Female	36	No	Somewhat disagree	Not selected	Selected	Not selected	Not selected	Not selected	Not selected	Not selected	Not selected	Not selected	Not selected	Not selected	Not selected		Completely disagree	Completely disagree		I live with someone
469	Female	86	No	Completely disagree	Not selected	Not selected	Not selected	Not selected	Not selected	Not selected	Not selected	Not selected	Not selected	Not selected	Selected	Not selected	I don't know them. No need.	Completely disagree	Completely disagree		I live with someone
477	Female	76	No	Neutral	Not selected	Not selected	Selected	Not selected	Not selected	Not selected	Not selected	Not selected	Not selected	Not selected	Not selected	Not selected		Neutral	Somewhat agree	The call was impersonal, did not bother her. If she doesn't see the point of answering, she doesn't. Any conversation can be pleasant and teach us something.	I live alone
478	Male	43	No	Neutral	Not selected	Not selected	Not selected	Not selected	Not selected	Not selected	Not selected	Not selected	Not selected	Not selected	Selected	Not selected	Prefer to talk to a professional such as a psychologist	Completely disagree	Completely disagree	Says he didn't talk to the volunteers. He didn't feel the need to. He feels that the attendants are not attentive to the needs of the patients and it would be more relevant if they were rather than receiving calls from the volunteers. The food is also very poor.	I live alone
482	Male	74	No	Completely agree	Selected	Not selected	Not selected	Not selected	Not selected	Not selected	Not selected	Not selected	Not selected	Not selected	Not selected	Not selected		Completely agree	Completely agree		I live alone
485	Female	60	No	Completely agree	Selected	Not selected	Not selected	Not selected	Not selected	Not selected	Not selected	Not selected	Not selected	Not selected	Not selected	Not selected		Completely agree	Completely agree		I live alone
490	Female	61	No	Neutral	Selected	Not selected	Not selected	Not selected	Not selected	Not selected	Not selected	Not selected	Not selected	Not selected	Not selected	Not selected		I don’t want to answer / I don’t know / Does not apply	I don’t want to answer / I don’t know / Does not apply	I wish the volunteers were here because it would help us a lot. Volunteers on the phone no, I get calls from my family
498	Female	72	No	Somewhat disagree	Not selected	Selected	Not selected	Selected	Not selected	Not selected	Not selected	Not selected	Selected	Not selected	Selected	Not selected	3 calls from volunteers in the same day. According to the explanations she received, the list of patients had been doubled and the communication was not done.	Somewhat disagree	Neutral	Good service, but I wish I had a book or magazine to read because I'm bored. I also want to say that the policies regarding visits are not really clear. My husband came to visit me several times, but then a nurse told me that visits to my unit are not allowed. I was really confused. My husband lives in Montreal, but if someone comes from far away for a visit and doesn't know if it's allowed or no…	I live with someone
500	Female	85	Yes	Somewhat disagree	Not selected	Selected	Not selected	Not selected	Not selected	Not selected	Not selected	Not selected	Not selected	Not selected	Not selected	Not selected		Somewhat disagree	Somewhat disagree	Nothing went wrong. Boring. It would help to have library. The stay went well.
507	Female	80	No	Neutral	Selected	Not selected	Not selected	Not selected	Not selected	Not selected	Not selected	Not selected	Not selected	Not selected	Not selected	Not selected					I live with someone
513	Female	91	Yes	Completely agree	Selected	Not selected	Not selected	Not selected	Not selected	Not selected	Not selected	Not selected	Not selected	Not selected	Not selected	Not selected				She said she thought I asked her too many questions, she didn't want to answer for the first name and date of birth, she said I didn't expect so many questions
514	Female	78	Yes	Completely agree	Selected	Not selected	Not selected	Not selected	Not selected	Not selected	Not selected	Not selected	Not selected	Not selected	Not selected	Not selected					I live alone
522	Male	58	No	Completely agree	Not selected	Not selected	Not selected	Not selected	Not selected	Not selected	Not selected	Not selected	Not selected	Not selected	Selected	Not selected	Not yet received his items	Completely agree	Completely agree		I live with someone
523	Female	72	No	Completely agree	Selected	Not selected	Not selected	Not selected	Not selected	Not selected	Not selected	Not selected	Not selected	Not selected	Not selected	Not selected					I live alone
526	Male	80	No	Completely agree	Not selected	Not selected	Not selected	Not selected	Not selected	Not selected	Not selected	Selected	Not selected	Not selected	Not selected	Not selected		Neutral	I don’t want to answer / I don’t know / Does not apply	I am very satisfied with the service. I see the doctors and nurses. Everything went very well (Note: The volunteer calls were not at the right time so he didn't talk to them much).	I live with someone
527	Female	81	No	Somewhat agree	Selected	Not selected	Not selected	Not selected	Not selected	Not selected	Not selected	Not selected	Not selected	Not selected	Not selected	Not selected		Completely agree	Somewhat agree	Overall very happy with my stay at the hospital. The staff is nice. Everyone does their job well.	I live alone
529	Male	50	No	Completely agree	Selected	Not selected	Not selected	Not selected	Not selected	Not selected	Not selected	Not selected	Not selected	Not selected	Not selected	Not selected		Completely agree	Somewhat agree	Everything went very well. The staff, they are good staff. They took very good care of me.	I live alone
531	Male	66	Yes	Neutral	Selected	Not selected	Not selected	Not selected	Not selected	Not selected	Not selected	Not selected	Not selected	Not selected	Not selected	Not selected		Completely agree	I don’t want to answer / I don’t know / Does not apply	Is impressed with the care provided at CHUM. Feels biased in the answers he gave, as he studied at the University of Montreal. The calls he received were from a spirit guide on two occasions.	I live with someone
533	Female	78	No	Somewhat agree	Not selected	Not selected	Not selected	Not selected	Not selected	Not selected	Not selected	Not selected	Not selected	Not selected	Selected	Not selected	Has not yet received the smartphone that was promised	Completely agree	Completely agree	Her grandson graduated and it was online and she was able to see it online. She was very moved by that. They made sure that everything went smoothly so that she could see the graduation.	I live alone
534	Male	62	No	Completely agree	Selected	Not selected	Not selected	Not selected	Not selected	Not selected	Not selected	Not selected	Not selected	Not selected	Not selected	Not selected		Completely agree	Completely agree	He had a problem with the information he received on the phone before coming to the hospital, it was very confusing. He was sent from one place to another and it made him very tired. The reception was very bad in that sense.	I live alone
536	Female	68	No	Completely agree	Selected	Not selected	Not selected	Not selected	Not selected	Not selected	Not selected	Not selected	Not selected	Not selected	Not selected	Not selected		Somewhat agree	Completely agree		I live with someone
542	Female	42	No	Neutral	Selected	Not selected	Not selected	Not selected	Not selected	Not selected	Not selected	Not selected	Not selected	Not selected	Not selected	Not selected					I live alone
545	Male	84	No	Neutral	Selected	Not selected	Not selected	Not selected	Not selected	Not selected	Not selected	Not selected	Not selected	Not selected	Not selected	Not selected					I live with someone
553	Male	69	No	Somewhat agree	Selected	Not selected	Not selected	Not selected	Not selected	Not selected	Not selected	Not selected	Not selected	Not selected	Not selected	Not selected					I live with someone
554	Male	76	No	Completely agree	Selected	Not selected	Not selected	Not selected	Not selected	Not selected	Not selected	Not selected	Not selected	Not selected	Not selected	Not selected					I live with someone
555	Female	70	No	Completely agree	Selected	Not selected	Not selected	Not selected	Not selected	Not selected	Not selected	Not selected	Not selected	Not selected	Not selected	Not selected					I live alone
557	Female	80	No	Completely agree	Selected	Not selected	Not selected	Not selected	Not selected	Not selected	Not selected	Not selected	Not selected	Not selected	Not selected	Not selected		Completely agree	Completely agree	Each to his own room is really great. I prefer to be alone, you sleep as you want, you eat as you want. With someone you have to be more careful. I am very, very well treated. Of course I ask questions when I have to, but I have nothing to say about the service. We are not in a hotel, but almost!	I live alone
560	Female	96	Yes	Completely agree	Not selected	Not selected	Not selected	Not selected	Selected	Not selected	Not selected	Not selected	Not selected	Not selected	Not selected	Not selected		Somewhat agree	Somewhat agree	The people here are very nice to me. They come right away when I ring. I was a nurse in England, so I am familiar with hospitals. They take great care of us here. I am not bed ridden so I can do a lot by myself, but I welcome the help. Overall, the stay is very comfortable despite the circumstances.	I live alone
561	Male	52	No	Neutral	Selected	Not selected	Not selected	Not selected	Not selected	Not selected	Not selected	Not selected	Not selected	Not selected	Not selected	Not selected
562	Male	77	No	Somewhat agree	Selected	Not selected	Not selected	Not selected	Not selected	Not selected	Not selected	Not selected	Not selected	Not selected	Not selected	Not selected		Somewhat agree	Somewhat agree		I live alone
563	Female	69	No	Completely agree	Selected	Not selected	Not selected	Not selected	Not selected	Not selected	Not selected	Not selected	Not selected	Not selected	Not selected	Not selected		Neutral	Completely agree		I live alone
564	Male	73	No	Neutral	Selected	Not selected	Not selected	Not selected	Not selected	Not selected	Not selected	Not selected	Not selected	Not selected	Not selected	Not selected		Neutral	Neutral	Just one call	I live with someone
569	Female	53	No	Somewhat agree	Selected	Not selected	Not selected	Not selected	Not selected	Not selected	Not selected	Not selected	Not selected	Not selected	Not selected	Not selected		Completely agree	Completely agree	Everything went very well. I have nothing to add but that the service is excellent.	I live with someone
571	Male	57	Yes	Completely disagree	Selected	Not selected	Not selected	Not selected	Not selected	Not selected	Not selected	Not selected	Not selected	Not selected	Not selected	Not selected		Somewhat disagree	Completely disagree		I live with someone
572	Male	55	No	Neutral	Selected	Not selected	Not selected	Not selected	Not selected	Not selected	Not selected	Not selected	Not selected	Not selected	Not selected	Not selected		Neutral	Completely agree		I live with someone
574	Female	73	No	Neutral	Selected	Not selected	Not selected	Not selected	Not selected	Not selected	Not selected	Not selected	Not selected	Not selected	Not selected	Not selected		Somewhat disagree	Somewhat disagree		I live with someone
575	Male	67	No	Completely agree	Not selected	Not selected	Not selected	Not selected	Not selected	Not selected	Selected	Not selected	Not selected	Not selected	Not selected	Not selected		Completely disagree	Neutral	Helps to feel better. Very nice, but the call was too short to elaborate further.	I live alone
576	Male	42	No	Completely agree	Selected	Not selected	Not selected	Not selected	Not selected	Not selected	Not selected	Not selected	Not selected	Not selected	Not selected	Not selected		Neutral	Somewhat agree		I live with someone
577	Male	66	No	Completely agree	Selected	Not selected	Not selected	Not selected	Not selected	Not selected	Not selected	Not selected	Not selected	Not selected	Not selected	Not selected		Completely agree	Completely agree	Cheerful	I live with someone
578	Female	74	No	Completely disagree	Selected	Not selected	Not selected	Not selected	Not selected	Not selected	Not selected	Not selected	Not selected	Not selected	Not selected	Not selected		Neutral	Neutral		I live alone
590	Male	76	No	Neutral	Selected	Not selected	Not selected	Not selected	Not selected	Not selected	Not selected	Not selected	Not selected	Not selected	Not selected	Not selected					I live with someone
591	Female	59	No	Neutral	Selected	Not selected	Not selected	Not selected	Not selected	Not selected	Not selected	Not selected	Not selected	Not selected	Not selected	Not selected
592	Female	54	No	Neutral	Selected	Not selected	Not selected	Not selected	Not selected	Not selected	Not selected	Not selected	Not selected	Not selected	Not selected	Not selected
593	Female	58	No	Completely agree	Selected	Not selected	Not selected	Not selected	Not selected	Not selected	Not selected	Not selected	Not selected	Not selected	Not selected	Not selected
597	Male	20	No	Completely agree	Selected	Not selected	Not selected	Not selected	Not selected	Not selected	Not selected	Not selected	Not selected	Not selected	Not selected	Not selected				Not necessary for me, I have family and friends who call me, but I find the concept interesting
598	Female	45	No	Completely agree	Selected	Not selected	Not selected	Not selected	Not selected	Not selected	Not selected	Not selected	Not selected	Not selected	Not selected	Not selected		Completely agree	Completely agree
599	Female	62	No	Completely agree	Selected	Not selected	Not selected	Not selected	Not selected	Not selected	Not selected	Not selected	Not selected	Not selected	Not selected	Not selected		Completely agree	Somewhat agree	They are all really nice here. Everything is going very well.	I live alone
602	Male	73	No	Neutral	Selected	Not selected	Not selected	Not selected	Not selected	Not selected	Not selected	Not selected	Not selected	Not selected	Not selected	Not selected		Neutral	Completely agree	I don't know them. I don't tell my private life, but it makes me feel good.	I live alone
603	Female	61	No	Completely agree	Selected	Not selected	Not selected	Not selected	Not selected	Not selected	Not selected	Not selected	Not selected	Not selected	Not selected	Not selected		Completely agree	Completely agree
604	Male	77	No	Completely agree	Selected	Not selected	Not selected	Not selected	Not selected	Not selected	Not selected	Not selected	Not selected	Not selected	Not selected	Not selected		Completely agree	Completely agree
607	Female	76	No	I don't want to answer / I don't know / Does not apply	Selected	Not selected	Not selected	Not selected	Not selected	Not selected	Not selected	Not selected	Not selected	Not selected	Not selected	Not selected		Neutral	Neutral
613	Female	84	No	Somewhat agree	Selected	Not selected	Not selected	Not selected	Not selected	Not selected	Not selected	Not selected	Not selected	Not selected	Not selected	Not selected		Somewhat agree	Somewhat agree
614	Female	60	No	Completely agree	Selected	Not selected	Not selected	Not selected	Not selected	Not selected	Not selected	Not selected	Not selected	Not selected	Not selected	Not selected		Somewhat agree	Completely agree	VIP service, incredible service	I live with someone
615	Male	93	No	Completely agree	Selected	Not selected	Not selected	Not selected	Not selected	Not selected	Not selected	Not selected	Not selected	Not selected	Not selected	Not selected		Completely agree	Completely agree
619	Female	73	No	Completely agree	Selected	Not selected	Not selected	Not selected	Not selected	Not selected	Not selected	Not selected	Not selected	Not selected	Not selected	Not selected		Somewhat agree	Completely agree		I live alone
620	Female	69	No	Completely agree	Selected	Not selected	Not selected	Not selected	Not selected	Not selected	Not selected	Not selected	Not selected	Not selected	Not selected	Not selected		Completely agree	Completely agree
621	Female	28	Yes	Completely agree	Selected	Not selected	Not selected	Not selected	Not selected	Not selected	Not selected	Not selected	Not selected	Not selected	Not selected	Not selected		Neutral	Completely agree
623	Female	58	No	Somewhat agree	Selected	Not selected	Not selected	Not selected	Not selected	Not selected	Not selected	Not selected	Not selected	Not selected	Not selected	Not selected		Completely agree	Somewhat agree	Volunteer calls are gentle and courteous
627	Female	60	No	Somewhat agree	Selected	Not selected	Not selected	Not selected	Not selected	Not selected	Not selected	Not selected	Not selected	Not selected	Not selected	Not selected		Completely agree	Neutral	Everything went well, I am very satisfied.	I live with someone
630	Female	70	No	Neutral	Selected	Not selected	Not selected	Not selected	Not selected	Not selected	Not selected	Not selected	Not selected	Not selected	Not selected	Not selected
632	Female	94	No	Completely agree	Selected	Not selected	Not selected	Not selected	Not selected	Not selected	Not selected	Not selected	Not selected	Not selected	Not selected	Not selected		Neutral	Somewhat agree		I live alone
633	Male	73	No	Completely agree	Selected	Not selected	Not selected	Not selected	Not selected	Not selected	Not selected	Not selected	Not selected	Not selected	Not selected	Not selected		Neutral	Neutral
641	Male	67	No	Completely agree	Selected	Not selected	Not selected	Not selected	Not selected	Not selected	Not selected	Not selected	Not selected	Not selected	Not selected	Not selected		Completely agree	Completely agree		I live alone
642	Male	82	No	Somewhat disagree	Not selected	Selected	Not selected	Not selected	Not selected	Not selected	Not selected	Not selected	Not selected	Not selected	Not selected	Not selected		Somewhat disagree	Somewhat disagree	Good service in general.	I live with someone
643	Male	19	No	Completely agree	Not selected	Not selected	Not selected	Not selected	Not selected	Not selected	Selected	Not selected	Not selected	Not selected	Not selected	Not selected		Completely agree	Somewhat agree		I live with someone
644	Male	31	No	Somewhat agree	Selected	Not selected	Not selected	Not selected	Not selected	Not selected	Not selected	Not selected	Not selected	Not selected	Not selected	Not selected		Somewhat agree	Neutral	I am impressed with all the service that was provided to me. Great service!	I live with someone
645	Male	68	No	Completely agree	Selected	Not selected	Not selected	Not selected	Not selected	Not selected	Not selected	Not selected	Not selected	Not selected	Not selected	Not selected		Completely agree	Completely agree		I live alone
646	Female	74	No	Completely agree	Selected	Not selected	Not selected	Not selected	Not selected	Not selected	Not selected	Not selected	Not selected	Not selected	Not selected	Not selected		Completely agree	Completely agree	Everything is fine.	I live with someone
648	Male	63	No	Completely agree	Selected	Not selected	Not selected	Not selected	Not selected	Not selected	Not selected	Not selected	Not selected	Not selected	Not selected	Not selected
650	Male	75	No	Completely agree	Selected	Not selected	Not selected	Not selected	Not selected	Not selected	Not selected	Not selected	Not selected	Not selected	Not selected	Not selected		Somewhat agree	Somewhat agree		I live with someone
651	Male	76	No	Completely disagree	Not selected	Not selected	Not selected	Not selected	Not selected	Not selected	Not selected	Not selected	Not selected	Not selected	Selected	Not selected	Does not need it. Is autonomous and takes pleasure in solitude	Completely disagree	Completely disagree	One call is enough if the stay is short. Does not feel isolated in the hospital.	I live alone
653	Male	69	No	Completely agree	Selected	Not selected	Not selected	Not selected	Not selected	Not selected	Not selected	Not selected	Not selected	Not selected	Not selected	Not selected		Completely agree	Completely agree	He really appreciated the fact that the volunteer was aware of his situation before the call, i.e. that he was going to have surgery soon, because she was able to reassure him. He considers the service and the follow-up he received at the CHUM to be of very high quality.	I live with someone
654	Female	62	No	Completely agree	Selected	Not selected	Not selected	Not selected	Not selected	Not selected	Not selected	Not selected	Not selected	Not selected	Not selected	Not selected		Completely agree	Completely agree	Her family doesn't come to see her so the phone calls help her	I live alone
656	Male	84	No	Completely agree	Selected	Not selected	Not selected	Not selected	Not selected	Not selected	Not selected	Not selected	Not selected	Not selected	Not selected	Not selected		Neutral	Completely agree
657	Male	58	No	Completely agree	Selected	Not selected	Not selected	Not selected	Not selected	Not selected	Not selected	Not selected	Not selected	Not selected	Not selected	Not selected		Neutral	Completely agree		I live with someone
660	Female	67	No	Completely agree	Selected	Not selected	Not selected	Not selected	Not selected	Not selected	Not selected	Not selected	Not selected	Not selected	Not selected	Not selected		Somewhat agree	Completely agree	The volunteers are great	I live alone
661	Male	46	No	Completely agree	Selected	Not selected	Not selected	Not selected	Not selected	Not selected	Not selected	Not selected	Not selected	Not selected	Not selected	Not selected
662	Male	73	No	Completely agree	Selected	Not selected	Not selected	Not selected	Not selected	Not selected	Not selected	Not selected	Not selected	Not selected	Not selected	Not selected		Neutral	Neutral		I live alone
664	Male	62	Yes	Completely agree	Selected	Not selected	Not selected	Not selected	Not selected	Not selected	Not selected	Not selected	Not selected	Not selected	Not selected	Not selected		Neutral	Neutral		I live alone
665	Female	76	No	Completely agree	Selected	Not selected	Not selected	Not selected	Not selected	Not selected	Not selected	Not selected	Not selected	Not selected	Not selected	Not selected		Somewhat agree	Somewhat agree
670	Male	93	No	Completely agree	Selected	Not selected	Not selected	Not selected	Not selected	Not selected	Not selected	Not selected	Not selected	Not selected	Not selected	Not selected		Neutral	Completely agree
671	Female	83	No	Completely agree	Selected	Not selected	Not selected	Not selected	Not selected	Not selected	Not selected	Not selected	Not selected	Not selected	Not selected	Not selected		Neutral	Completely agree
672	Male	61	No	Completely agree	Selected	Not selected	Not selected	Not selected	Not selected	Not selected	Not selected	Not selected	Not selected	Not selected	Not selected	Not selected				The service after the operation not professional very bad service	I live with someone
675	Male	67	No	Completely agree	Selected	Not selected	Not selected	Not selected	Not selected	Not selected	Not selected	Not selected	Not selected	Not selected	Not selected	Not selected
676	Male	58	No	Completely agree	Selected	Not selected	Not selected	Not selected	Not selected	Not selected	Not selected	Not selected	Not selected	Not selected	Not selected	Not selected		Completely agree	Completely agree
