# Supplementary material for: Reducing social isolation during the COVID-19 pandemic: Assessing the contribution of courtesy phone calls by volunteers
Source: PLoS One. 2022 May 4;17(5):e0266328. doi: 10.1371/journal.pone.0266328 (PMC9067884; doi:10.1371/journal.pone.0266328)
Supplement: S2 Database — (XLSX) [file pone.0266328.s007.xlsx]

## Sheet: COVIDCHUMBENEVOLES_DATA_LABELS_
Record ID	The patients-volunteers-patient partners virtual community platform (e.g. on Zoom or by phone) met my needs as well as the needs of patients.	The process used to connect me with patients met my needs	The means used to communicate with patients (Zoom or phone) met my needs.	The discussions with other volunteers (e.g. during webinars) met my needs.	My involvement as a volunteer has had the following positive impact(s) on me (select all that apply):	If you checked “Other,” please specify.	My involvement as a volunteer has had the following negative impact(s) on me (select all that apply):	If you checked “Other,” please specify.2	As a result of my interventions, I think that patients felt less isolated	In the context of the Covid-19 health crisis, overall, I’m satisfied with my interventions.	The training I received was sufficient for my interventions with patients.	I felt sufficiently well-equipped to meet the needs of patients.	I felt comfortable with my roles and responsibilities.	What is your sex ?	What is your age group ?	Do you have any comments or information you would like to share?
6	Somewhat agree	Somewhat disagree	Somewhat disagree	Somewhat agree	Giving to others what I myself had received		Having too many consraints		Completely agree	Completely agree	Somewhat agree	Somewhat agree	Completely agree	Female	24 years or younger
8	Neutral	Neutral	Neutral	Neutral	Making me feel useful		No negative impact		Completely agree	Completely agree	Completely agree	Completely agree	Completely agree	Male	65 - 74 years	Calling patients and conversing with them with just their age and gender as a clue was quite a challenge. Fortunately, my grid of advance questions was very helpful in starting conversations. However, with patients in their 80s, 85s and older, I found it extremely challenging. You can't tell if they have dementia or deafness. I also think that many patients were defensive: WHO IS THIS STRANGER AT…
9	Completely agree	Completely agree	Somewhat agree	Neutral	Giving to others what I myself had received		No negative impact		Completely agree	Completely agree	Completely agree	Somewhat disagree	Completely agree	Female	55 - 64 years	The calls were appreciated by the majority of patients but nothing can replace physical contact to break the isolation.
10	Somewhat agree	Completely agree	Completely agree	Somewhat agree	Making me feel useful		No negative impact		Somewhat agree	Completely agree	Completely agree	Completely agree	Completely agree	Female	65 - 74 years
11	Somewhat agree	Somewhat agree	Somewhat agree	Somewhat agree	Providing relief from my isolation		No negative impact		Completely agree	Somewhat agree	Somewhat agree	Somewhat agree	Somewhat agree	Female	75 - 84 years
12	Somewhat agree	Completely agree	Completely agree	Completely agree	Developing new skills		No negative impact		Completely agree	Completely agree	Completely agree	Completely agree	Somewhat agree	Male	65 - 74 years
13	Somewhat agree	Somewhat agree	Somewhat agree	Completely agree	Making me feel useful		No negative impact		Completely agree	Completely agree	Completely agree	Somewhat agree	Somewhat agree	Male	55 - 64 years
14	Somewhat agree	Completely agree	Completely agree	Completely agree	Developing new skills		No negative impact		Completely agree	Completely agree	Completely agree	Completely agree	Completely agree	Male
18	Somewhat agree	Completely agree	Somewhat agree	Completely agree	Making me feel useful		Other	Fatigue	Completely agree	Completely agree	Completely agree	Completely agree	Completely agree	Female	75 - 84 years
19	Somewhat disagree	Somewhat disagree	Neutral	Somewhat agree	Making me feel useful		Not feeling sufficiently supported in my intervention		Somewhat agree	Somewhat agree	Neutral	Completely agree	Somewhat agree	Female	55 - 64 years
21	Somewhat agree	Completely agree	Completely disagree	I don’t want to answer/I don’t know/NA	Other	I really like visiting patients in person, but not by phone	No negative impact		Somewhat agree	Completely agree	Completely agree	Completely agree	Completely agree	Female	55 - 64 years	Volunteering over the phone is not as pleasant as in person. For many older patients it is not easy. Hopefully we will be able to return to the hospital in the near future.
22	Somewhat agree	Completely agree	Completely agree	Somewhat agree	Making me feel useful		Not having the necessary training		Completely agree	Completely agree	Completely agree	Somewhat disagree	Somewhat disagree	Male	24 years or younger
24	Somewhat agree	Somewhat agree	Somewhat agree	Somewhat agree	Making me feel valued		Not feeling up to the task		Neutral	Neutral	Neutral	Somewhat disagree	Somewhat disagree	Female	24 years or younger
27	Neutral	Completely agree	Somewhat disagree	Completely agree	Giving to others what I myself had received		Not feeling up to the task		Neutral	Completely agree	Completely agree	Completely agree	Somewhat disagree	Female	55 - 64 years
28	Somewhat agree	Somewhat agree	Somewhat agree	Completely agree	Giving to others what I myself had received		No negative impact		Somewhat agree	Somewhat agree	Completely agree	Somewhat agree	Completely agree	Male	24 years or younger
29	Completely agree	Completely agree	Completely agree	Completely agree	Making me feel useful		No negative impact		Completely agree	Completely agree	Completely agree	Completely agree	Completely agree	Female	25 - 34 years
31	Somewhat disagree	Somewhat disagree	Completely disagree	I don’t want to answer/I don’t know/NA	Providing relief from my isolation		Other		Neutral	Somewhat agree	Neutral	I don’t want to answer/I don’t know/NA	Completely agree	Female	65 - 74 years	It would be interesting to know if the patients have had surgery or cancer etc. This could facilitate the exchange and thus better understand the patient.
33	Completely agree	Completely agree	Somewhat agree	Completely agree	Making me feel useful		No negative impact		Completely agree	Completely agree	Somewhat agree	Somewhat agree	Completely agree	Female	35 - 44 years
34	Somewhat agree	Somewhat agree	Completely agree	Completely agree	Making me feel useful		No negative impact		Completely agree	Completely agree	Completely agree	Somewhat agree	Somewhat agree	Female	24 years or younger
38	Somewhat agree	Completely agree	Somewhat agree	Completely agree	Making me feel valued		Not feeling up to the task		Somewhat agree	Neutral	Completely agree	Somewhat agree	Completely agree	Female	24 years or younger	The biggest challenge is not being able to use my body language to build trust with the patient.
39	Completely agree	Completely agree	Completely agree	I don’t want to answer/I don’t know/NA	Making me feel useful		No negative impact		Completely agree	Completely agree	Completely agree	Somewhat agree	Completely agree	Female	24 years or younger
41	Somewhat disagree	Somewhat disagree	Somewhat disagree	I don’t want to answer/I don’t know/NA	Other	Take the guilt off	Not fully understanding my contribution		Somewhat disagree	Completely disagree	I don’t want to answer/I don’t know/NA	Neutral	Somewhat disagree	Female	24 years or younger
42	Completely disagree	Completely agree	Completely agree	Completely disagree	Developing new skills		No negative impact		Completely agree	Completely agree	Completely agree	Completely agree	Completely agree	Female	75 - 84 years
43	Neutral	Somewhat disagree	Somewhat disagree	Completely agree	Giving to others what I myself had received		Not feeling up to the task		Somewhat agree	Somewhat agree	Neutral	Neutral	Completely agree	Female	24 years or younger
44	Completely agree	Completely agree	Completely agree	Somewhat disagree	Giving to others what I myself had received		Not feeling up to the task		Neutral	Neutral	Completely agree	Completely agree	Completely agree	Female	24 years or younger	I haven't made many calls, so I don't know if you should consider my results! I'm going to do more from now on!
